# Supplementary material for: The Association of Nighttime Fasting Duration and Prostate Cancer Risk: Results from the Multicase-Control (MCC) Study in Spain
Source: Nutrients. 2021 Jul 30;13(8):2662. doi: 10.3390/nu13082662 (PMC8399976; doi:10.3390/nu13082662)
Supplement: Supplementary file 1 [file nutrients-13-02662-s001.zip]

Archive with 1 entries (1 files):
- nutrients-1287639-Supplementary Material.pdf
